# Supplementary material for: Effect of Elaeagnus angustifolia Linn. on the Physicochemical Properties and Microbial Community Structure of Inter-Rhizosphere Soils
Source: Plants (Basel). 2025 Apr 18;14(8):1242. doi: 10.3390/plants14081242 (PMC12030227; doi:10.3390/plants14081242)
Supplement: Supplementary file 1 [file plants-14-01242-s001.zip]

Archive with 1 entries (1 files):
- plants-3544339-supplementary.pdf
